# Supplementary material for: Microeukaryotic Communities on the Fruit of Gardenia thunbergia Thunb. with a Focus on Pathogenic Fungi
Source: Pathogens. 2021 May 4;10(5):555. doi: 10.3390/pathogens10050555 (PMC8147784; doi:10.3390/pathogens10050555)
Supplement: Supplementary file 1 [file pathogens-10-00555-s001.zip]

Archive with 1 entries (1 files):
- pathogens-1202147-supplementary.pdf
